# Supplementary material for: Liquid Viscosity Sensor Using a Surface Acoustic Wave Device for Medical Applications Including Blood and Plasma
Source: Sensors (Basel). 2023 Jun 26;23(13):5911. doi: 10.3390/s23135911 (PMC10346882; doi:10.3390/s23135911)
Supplement: Supplementary file 1 [file sensors-23-05911-s001.zip]

Archive with 1 entries (1 files):
- sensors-2395101-supplementary.pdf
